# Supplementary material for: Original Synthesis of a Nucleolipid for Preparation of Vesicular Spherical Nucleic Acids
Source: Nanomaterials (Basel). 2022 Oct 18;12(20):3645. doi: 10.3390/nano12203645 (PMC9609631; doi:10.3390/nano12203645)
Supplement: Supplementary file 1 [file nanomaterials-12-03645-s001.zip]

Archive with 1 entries (1 files):
- nanomaterials-1951477-supplementary.pdf
